# Supplementary material for: A Systematic Methodology for the Identification of the Chemical Composition of the Mongolian Drug Erdun-Uril Compound Utilizing UHPLC-Q-Exactive Orbitrap Mass Spectrometry
Source: Molecules. 2024 Sep 13;29(18):4349. doi: 10.3390/molecules29184349 (PMC11434484; doi:10.3390/molecules29184349)
Supplement: Supplementary file 1 [file molecules-29-04349-s001.zip]

Archive with 1 entries (1 files):
- molecules-3154508-supplementary.pdf
